# Supplementary material for: Genomic Characterization of Pseudomonas syringae pv. syringae Populations Affecting Sweet Cherry Orchards in Chile Reveals Local Adaptation and Virulence Signatures
Source: Plants (Basel). 2026 Feb 10;15(4):552. doi: 10.3390/plants15040552 (PMC12944308; doi:10.3390/plants15040552)
Supplement: Supplementary file 1 [file plants-15-00552-s001.zip]

Archive with 1 entries (1 files):
- plants-4043256-supplementary.xlsx
