# Supplementary material for: Genomic Characterization of Pseudomonas syringae pv. syringae Populations Affecting Sweet Cherry Orchards in Chile Reveals Local Adaptation and Virulence Signatures
Source: Plants (Basel). 2026 Feb 10;15(4):552. doi: 10.3390/plants15040552 (PMC12944308; doi:10.3390/plants15040552)
Supplement: Supplementary file 1 [file plants-15-00552-s001.zip › plants-4043256-supplementary.xlsx]

## Sheet: Tabla S1
Table S1. Reference genomes used for comparative genomic analyses of Pseudomonas syringae and related species. Each entry lists the genome code, RefSeq accession number, description or title, assembly level, phylogenetic group, host species, country of origin, and BioProject reference.
Code Name	RefSeq	Pseudomonas DB	Description/Title	Assembly level	Phylogroup	Host	Country	Reference - (BioProject)
amyg11116b2	GCF_031935485.1	----	Pseudomonas amygdali pv. morsprunorum 11116b2	Contig	PG3	Prunus avium	Chile	PRJNA973598
amygS2_Pam	GCF_031935445.1	----	Pseudomonas amygdali pv. morsprunorum S2_Pam	Contig	PG3	Prunus avium	Chile	PRJNA973598
amygS1_Pam	GCF_031935445.1	----	Pseudomonas amygdali pv. morsprunorum S1_Pam	Contig	PG3	Prunus avium	Chile	PRJNA973598
amygHRI-W5261	GCF_001535755.1	3850	Pseudomonas amygdali pv. morsprunorum strain HRI-W 5261	Contig	PG3	Prunus avium	United Kingdom	Hulin et al. (2018) - PRJNA345357
amyg5270	GCF_002916395.1	7275	Pseudomonas amygdali pv. morsprunorum 5270	Contig	PG3	Prunus avium	United Kingdom	Hulin et al. (2018) - PRJNA345357
amygR15244	GCF_002905685.2	5851	Pseudomonas amygdali pv. morsprunorum strain R15244	Complete	PG3	Prunus avium	United Kingdom	Hulin et al. (2018) - PRJNA345357
amygR19657	GCF_002905755.1	6468	Pseudomonas amygdali pv. morsprunorum strain R1965	Contig	PG3	Prunus avium	United Kingdom	Hulin et al. (2018) - PRJNA345357
amyg7968A	GCF_002916305.1	6794	Pseudomonas amygdali pv. morsprunorum 7968A	Contig	PG3	Prunus avium	United Kingdom	Hulin et al. (2018) - PRJNA345357
pcerasiPL963	GCF_900235895.1	6414	Pseudomonas cerasi isolate PL963	Complete	PG2a	Prunus cerasus	- - -	Blom,J., 2017 - PRJEB23287
psA1M246	GCF_022513625.1	17694	Pseudomonas syringae strain PsA1M246	Contig	PG2a	Prunus avium	Chile	Correa et al. 2022 - PRJNA750090
pssA2	GCF_001293665.1	3784	Pseudomonas syringae pv. syringae strain A2 PssA2	Contig	PG2a	Pyrus calleryana	- - -	Mott,G.A., 2015 - PRJNA287076
psy100	GCF_002917175.1	6403	Pseudomonas syringae pv. syringae strain psy100	Contig	PG2a	Phaseolus lunatus	Kenya	Hulin,M.T., 2016 - PRJNA345357
psyUMAF0158	GCF_001281365.1	3878	Pseudomonas syringae UMAF0158	Complete	PG2a	Mangifera indica	Spain	Gutiérrez-Barranquero et al., 2017 - PRJNA786963
psUMAF3028	GCF_014493635.1	17702	Pseudomonas syringae pv. syringae strain UMAF3028	Contig	PG2a	Mangifera indica	Spain	Gutiérrez-Barranquero et al., 2017 - PRJNA786963
psUMAF0291	GCF_014493645.1	17703	Pseudomonas syringae pv. syringae strain UMAF0291	Contig	PG2a	Mangifera indica	Spain	Gutiérrez-Barranquero et al., 2017 - PRJNA786963
psUMAF2600	GCF_023232145.1	17732	Pseudomonas syringae pv. syringae strain UMAF2600	Contig	PG2a	Mangifera indica	Spain	Gutiérrez-Barranquero et al., 2017 - PRJNA786963
psUMAF2044	GCF_023232155.1	17733	Pseudomonas syringae pv. syringae strain UMAF2044	Contig	PG2a	Mangifera indica	Spain	Gutiérrez-Barranquero et al., 2017 - PRJNA786963
psUMAF1013	GCF_023232175.1	17734	Pseudomonas syringae pv. syringae strain UMAF1013	Contig	PG2a	Mangifera indica	Spain	Gutiérrez-Barranquero et al., 2017 - PRJNA786963
psUMAF7000	GCF_023232205.1	17735	Pseudomonas syringae pv. syringae strain UMAF7000	Contig	PG2a	Mangifera indica	Spain	Gutiérrez-Barranquero et al., 2017 - PRJNA786963
psUMAF2815	GCF_023232225.1	17736	Pseudomonas syringae pv. syringae strain UMAF2815	Contig	PG2a	Mangifera indica	Spain	Gutiérrez-Barranquero et al., 2017 - PRJNA786963
psUMAF0297	GCF_023232315.1	17737	Pseudomonas syringae pv. syringae strain UMAF0297	Contig	PG2a	Mangifera indica	Spain	Gutiérrez-Barranquero et al., 2017 - PRJNA786963
psUMAF2801	GCF_023232345.1	17738	Pseudomonas syringae pv. syringae strain UMAF2801	Contig	PG2a	Mangifera indica	Spain	Gutiérrez-Barranquero et al., 2017 - PRJNA786963
psUMAF2016	GCF_023232385.1	17739	Pseudomonas syringae pv. syringae strain UMAF2016	Contig	PG2a	Mangifera indica	Spain	Gutiérrez-Barranquero et al., 2017 - PRJNA786963
psUMAF0271	GCF_023232405.1	17740	Pseudomonas syringae pv. syringae strain UMAF0271	Contig	PG2a	Mangifera indica	Spain	Gutiérrez-Barranquero et al., 2017 - PRJNA786963
psUMAF1003	GCF_023232445.1	17741	Pseudomonas syringae pv. syringae strain UMAF1003	Contig	PG2a	Mangifera indica	Spain	Gutiérrez-Barranquero et al., 2017 - PRJNA786963
psUMAF1029	GCF_023232455.1	17742	Pseudomonas syringae pv. syringae strain UMAF1029	Contig	PG2a	Mangifera indica	Spain	Gutiérrez-Barranquero et al., 2017 - PRJNA786963
psUMAF0273	GCF_023232485.1	17743	Pseudomonas syringae pv. syringae strain UMAF0273	Contig	PG2a	Mangifera indica	Spain	Gutiérrez-Barranquero et al., 2017 - PRJNA786963
psUMAF0176	GCF_023232525.1	17744	Pseudomonas syringae pv. syringae strain UMAF0176	Contig	PG2a	Mangifera indica	Spain	Gutiérrez-Barranquero et al., 2017 - PRJNA786963
psUMAF0049	GCF_023232545.1	17745	Pseudomonas syringae pv. syringae strain UMAF0049	Contig	PG2a	Mangifera indica	Spain	Gutiérrez-Barranquero et al., 2017 - PRJNA786963
psUMAF0081	GCF_023232565.1	17746	Pseudomonas syringae pv. syringae strain UMAF0081	Contig	PG2a	Mangifera indica	Spain	Gutiérrez-Barranquero et al., 2017 - PRJNA786963
pssDAR77789	GCF_023232585.1	17747	Pseudomonas syringae pv. syringae strain DAR77789	Contig	PG2a	Mangifera indica	Australia	Gutiérrez-Barranquero et al., 2017 - PRJNA786963
pssEPS17A	GCF_023232595.1	17748	Pseudomonas syringae pv. syringae strain EPS17A	Contig	PG2a	Mangifera indica	Spain	Gutiérrez-Barranquero et al., 2017 - PRJNA786963
psyCAS02	GCF_014524645.1	17541	Pseudomonas syringae strain CAS02	Complete	PG2a	tobacco	China	Wang,X. et al, 2018 - PRJNA491792
psyCit7	GCF_000145825.2	17766	Pseudomonas syringae Cit 7	Complete	PG2a	missing	- - -	Baltrus et al., 2011 - PRJNA33213
conge508	GCF_018516785.1	17965	Pseudomonas congelans strain 508	Complete	PG2c	Malus domestica	USA	Lorv & McConkey, 2025 - PRJNA449945
congelTLP2	GCF_018516745.1	17964	Pseudomonas congelans strain TLP2	Complete	PG2c	Solanum tuberosum	- - -	Lorv & McConkey, 2025 - PRJNA449945
psPA-2-3C	GCF_021609295.1	17676	Pseudomonas syringae strain PA-2-3C	Contig	PG2b	Prunus avium	United Kingdom	Hulin,M.T., 2019 - PRJNA587608
psPA-1-11G	GCF_021609765.1	17687	Pseudomonas syringae strain PA-1-11G	Contig	PG2b	Prunus avium	United Kingdom	Hulin,M.T., 2019 - PRJNA587608
psPA-1-11C	GCF_021609825.1	17689	Pseudomonas syringae strain PA-1-11C	Contig	PG2b	Prunus avium	United Kingdom	Hulin,M.T., 2019 - PRJNA587608
psPA-1-11E	GCF_021609835.1	17690	Pseudomonas syringae strain PA-1-11E	Contig	PG2b	Prunus avium	United Kingdom	Hulin,M.T., 2019 - PRJNA587608
psPA-1-11B	GCF_021609875.1	17691	Pseudomonas syringae strain PA-1-11B	Contig	PG2b	Prunus avium	United Kingdom	Hulin,M.T., 2019 - PRJNA587608
psPA-5-3G	GCF_021887355.1	17692	Pseudomonas syringae strain PA-5-3G	Contig	PG2b	Prunus avium	United Kingdom	Hulin,M.T., 2019 - PRJNA587608
psPA-5-3F	GCF_021887415.1	17693	Pseudomonas syringae strain PA-5-3F	Contig	PG2b	Prunus avium	United Kingdom	Hulin,M.T., 2019 - PRJNA587608
coryICMP17001	GCF_001400235.1	3838	Pseudomonas syringae pv. coryli strain ICMP 17001	Scaffold	PG2b	Corylus avellana	Italy	Thakur,S., et al., 2015 - PRJNA292453
coryNCPPB4273	GCF_000972175.1	3089	Pseudomonas syringae pv. coryli str. NCPPB 4273	Contig	PG2b	Corylus avellana	Italy	Marcelletti & Scortichini, 2014 - PRJNA218056
pisiPP1	GCF_000452445.2	11440	Pseudomonas syringae pv. pisi str. PP1	Complete	PG2b	Pisum sativum	Japan	Baltrus,D.A., 2013 - PRJNA211606
psA1M171	GCF_022510085.1	17765	Pseudomonas syringae pv. lapsa strain PslA1M171	Contig	PG2b	Prunus avium	Chile	Correa et al. 2022 - PRJNA750090
psatroLMG5095	GCF_003047185.1	7342	Pseudomonas syringae pv. atrofaciens LMG 5095	Complete	PG2b	Triticum aestivum	New Zealand	Cha,J.-S., 2018 - PRJNA448635
psISPaVe013	GCF_000302795.1	26105	Pseudomonas syringae pv. avellanae str. ISPaVe013	Scaffold	PG2b	Corylus avellana	- - -	O’Brien et al., 2012, PRJNA84319
psISPaVe037	GCF_000302815.1	292	Pseudomonas syringae pv. avellanae str. ISPaVe037	Scaffold	PG2b	Corylus avellana	- - -	O’Brien et al., 2012, PRJNA84319
pslapsATCC10859	GCF_001482725.1	3811	Pseudomonas syringae pv. lapsa strain ATCC 10859	Complete	PG2b	Triticum aestivum	China	Kong J et al. - PRJNA286951
pssB64	GCF_000331385.1	281	Pseudomonas syringae pv. syringae B64	Chromosome	PG2b	Triticum aestivum	- - -	Dudnik A et al. - PRJNA180994
pssSM	GCF_000412165.1	282	Pseudomonas syringae pv. syringae SM	Chromosome	PG2b	Triticum aestivum	USA	Dudnik A et al. - PRJNA181198
pssAlf3	GCF_000738515.1	2478	Pseudomonas syringae pv. syringae strain Alf3	Scaffold	PG2b	Medicago sativa	USA	Harrison J et al. - PRJNA253460
pss41a	GCF_000935775.1	3079	Pseudomonas syringae pv. syringae strain 41a	Contig	PG2b	Prunus armeniaca	France	Bartoli C et al. - PRJNA274669
pssCRAFRU11	GCF_000972155.1	3081	Pseudomonas syringae pv. syringae CRAFRU11	Contig	PG2b	Corylus avellana	Italy	PRJNA210127
pssCRAFRU12	GCF_000972195.1	3082	Pseudomonas syringae pv. syringae CRAFRU12	Contig	PG2b	Corylus avellana	Italy	PRJNA210128
pssHS191	GCF_000988395.1	3083	Pseudomonas syringae pv. syringae HS191	Complete	PG2b	Panicum miliaceum	Australia	Ravindran A et al. - PRJNA198196
pssICMP3023	GCF_001401075.1	3798	Pseudomonas syringae pv. syringae strain ICMP 3023	Scaffold	PG2b	Syringa vulgaris	United Kingdom	Dillon et al., 2019 - PRJNA292453
pssMB03	GCF_001623415.1	4121	Pseudomonas syringae pv. syringae strain MB03	Contig	PG2b	Populus lasiocarpa	China	PRJNA278487
pss2507	GCF_001675375.1	4122	Pseudomonas syringae pv. syringae strain 2507	Contig	PG2b	Triticum aestivum	Russia	Sultanov RI et al., - PRJNA323624
pss1845	GCF_001675415.1	4123	Pseudomonas syringae pv. syringae strain 1845	Contig	PG2b	Helianthus annuus	Russia	Sultanov RI et al., - PRJNA323624
pss9656	GCF_002905975.1	6141	Pseudomonas syringae pv. syringae strain Pss9656	Contig	PG2b	Prunus avium	United Kingdom	Hulin et al. (2018) - PRJNA345357
pss5264	GCF_002916225.1	5873	Pseudomonas syringae pv. syringae strain 5264	Contig	PG2b	Prunus avium	United Kingdom	Hulin et al. (2018) - PRJNA345357
pss7928A	GCF_002916255.1	6990	Pseudomonas syringae pv. syringae strain 7928A	Contig	PG2b	Prunus avium	United Kingdom	Hulin et al. (2018) - PRJNA345357
pss3023	GCF_002917245.1	7233	Pseudomonas syringae pv. syringae strain 3023	Contig	PG2b	Syringa vulgaris	United Kingdom	Hulin et al. (2018) - PRJNA345357
pss555	GCF_003412515.1	11441	Pseudomonas syringae pv. syringae strain 555	Contig	PG2b	Phaseolus vulgaris	Canada	Almeida,R.N.D. et al., 2018 - PRJNA481030
pss548	GCF_003412645.1	11443	Pseudomonas syringae pv. syringae strain 548	Contig	PG2b	Phaseolus vulgaris	Canada	Almeida,R.N.D. et al., 2018 - PRJNA481030
pss545	GCF_003412685.1	11445	Pseudomonas syringae pv. syringae strain 545	Contig	PG2b	Phaseolus vulgaris	Canada	Almeida,R.N.D. et al., 2018 - PRJNA481030
pss540	GCF_003412775.1	11450	Pseudomonas syringae pv. syringae strain 540	Contig	PG2b	Phaseolus vulgaris	Canada	Almeida,R.N.D. et al., 2018 - PRJNA481030
pss538	GCF_003412785.1	11451	Pseudomonas syringae pv. syringae strain 538	Contig	PG2b	Phaseolus vulgaris	Canada	Almeida,R.N.D. et al., 2018 - PRJNA481030
pss554	GCF_003413265.1	11455	Pseudomonas syringae pv. syringae strain 554	Contig	PG2b	Phaseolus vulgaris	Canada	Almeida,R.N.D. et al., 2018 - PRJNA481030
pssICMP4917	GCF_003702385.1	11491	Pseudomonas syringae pv. syringae strain ICMP 4917	Scaffold	PG2b	Citrus limon	France	Dillon et al., 2019 - PRJNA292453
pssEC33	GCF_028435255.1	20735	Pseudomonas syringae pv. syringae strain EC33	Contig	PG2b	Citrus limon	Tunisia	Dillon et al., 2019 - PRJNA292453
psyMUP17	GCF_026261685.1	20728	Pseudomonas syringae strain MUP17	Complete	PG2b	Barley	Australia	Alattas, Hussain, et al. (2023) - PRJNA898853
psyMUP20	GCF_026261705.1	20716	Pseudomonas syringae strain MUP20	Complete	PG2b	Wheat	Australia	Alattas, Hussain, et al. (2023) - PRJNA898853
psyMUP32	GCF_026261625.1	20727	Pseudomonas syringae strain MUP32	Complete	PG2b	Peas	Australia	Alattas, Hussain, et al. (2023) - PRJNA898853
psySusan2139	GCF_018394375.1	17596	Pseudomonas syringae strain Susan2139	Complete	PG2b	missing	USA	Lipps,S.. et al. (2021) – PRJNA728054
psySusan762	GCF_018388505.1	17594	Pseudomonas syringae strain Susan762	Complete	PG2b	Medicago sativa	USA	Lipps,S.. et al. (2021) – PRJNA728054
psy33	GCF_025985485.1	20718	Pseudomonas syringae strain Psy33	Complete	PG2b	missing	France	Belda E et al., - PRJNA524303
psy44527	GCF_029383305.1	20732	Pseudomonas syringae strain 44527	Contig	PG2b	Phasealus vulgaris	Chile	Correa et al. 2022 - PRJNA750090
psyCC440	GCF_000452605.2	17768	Pseudomonas syringae CC440	Complete	PG2b	cantaloupe	France	PRJNA211409
psyCC457	GCF_000452585.2	20754	Pseudomonas syringae CC457	Complete	PG2b	cantaloupe	France	PRJNA211412
psyKF529	GCF_018388485.1	17593	Pseudomonas syringae KF529	Complete	PG2b	missing	USA	Lipps,S.. et al. (2021) – PRJNA728054
psyM11	GCF_029433065.1	20731	Pseudomonas syringae strain M11	Contig	PG2b	Actinidia deliciosa	Chile	Correa et al. 2022 - PRJNA750090
psBIMB-268	GCF_016694755.2	17583	Pseudomonas syringae strain BIM B-268	Complete	PG2b	Ribes nigrum	Belarus	PRJNA691121
psyU643	GCF_018388525.1	17595	Pseudomonas syringae strain psU643	Complete	PG2b	Medicago sativa	USA	Lipps,S.. et al. (2021) – PRJNA728054
pssB72a	GCF_000012245.1	112	Pseudomonas syringae pv. syringae B728a	Complete	PG2d	Phaseolus vulgaris	- - -	PRJNA323
pssB301D-R	GCF_000585725.1	2473	Pseudomonas syringae pv. syringae str. B301D-R	Contig	PG2d	Pyrus communis	United Kingdom	PRJNA212371
pssB301D	GCF_000988485.1	3084	Pseudomonas syringae pv. syringae B301D	Complete	PG2d	Pyrus communis	United Kingdom	Ravindran et al., 2015 – PRJNA198193
pss2340	GCF_001535725.1	3879	Pseudomonas syringae pv. syringae strain 2340	Contig	PG2d	Pyrus communis	Hungary	Nowell RW et al., (2016) – PRJNA287460
pss2339	GCF_001535855.1	3881	Pseudomonas syringae pv. syringae strain 2339	Contig	PG2d	Prunus avium	Hungary	Nowell RW et al., (2016) – PRJNA287460
pssHRI-W7872	GCF_001535875.1	3882	Pseudomonas syringae pv. syringae strain HRI-W 7872	Contig	PG2d	Prunus domestica	United Kingdom	Nowell RW et al., (2016) – PRJNA287460
pssHRI-W7924	GCF_001535945.1	3884	Pseudomonas syringae pv. syringae strain HRI-W 7924	Contig	PG2d	Prunus cerasus	United Kingdom	Nowell RW et al., (2016) – PRJNA287460
pss127	GCF_002611605.1	5992	Pseudomonas syringae pv. syringae strain Ps127	Contig	PG2d	Prunus avium	South Africa	Otto,M. et al. (2017) – PRJNA396563
pss126	GCF_002611615.1	6597	Pseudomonas syringae pv. syringae strain Ps126	Contig	PG2d	Prunus avium	South Africa	Otto,M. et al. (2017) – PRJNA396563
pssNZIPFR-PS7	GCF_002736945.1	6376	Pseudomonas syringae pv. syringae strain NZIPFR-PS7	Contig	PG2d	Prunus avium	New Zealand	Ranković et al., 2023 – PRJNA295888
pssNZIPFR-IHC1	GCF_002736965.1	5785	Pseudomonas syringae pv. syringae strain NZIPFR-IHC1	Contig	PG2d	Prunus sp.	New Zealand	Ranković et al., 2023 – PRJNA295888
pss9097	GCF_002905815.2	6431	Pseudomonas syringae pv. syringae strain Pss9097	Complete	PG2d	Prunus avium	United Kingdom	Hulin et al. (2018) - PRJNA345357
pss9654	GCF_002906015.1	5872	Pseudomonas syringae pv. syringae strain Pss9654	Contig	PG2d	Prunus domestica	United Kingdom	Hulin et al. (2018) - PRJNA345357
pss5275	GCF_002916275.1	6122	Pseudomonas syringae pv. syringae strain 5275	Contig	PG2d	Prunus avium	United Kingdom	Hulin et al. (2018) - PRJNA345357
pss8094A	GCF_002916355.1	7273	Pseudomonas syringae pv. syringae strain 8094A	Contig	PG2d	Prunus avium	United Kingdom	Hulin et al. (2018) - PRJNA345357
pss2676C	GCF_002917155.1	6925	Pseudomonas syringae pv. syringae strain 2676C	Contig	PG2d	Phaseolus vulgaris	Lesotho	Hulin et al. (2018) - PRJNA345357
pss2675C	GCF_002917195.1	6916	Pseudomonas syringae pv. syringae strain 2675C	Contig	PG2d	Abelmoschus esculentus	Kenya	Hulin et al. (2018) - PRJNA345357
pss2682C	GCF_002917215.1	6321	Pseudomonas syringae pv. syringae strain 2682C	Contig	PG2d	Phaseolus vulgaris	Lesotho	Almeida,R.N.D. et al., 2018 - PRJNA481030
pss552	GCF_003412505.1	12216	Pseudomonas syringae pv. syringae strain 552	Contig	PG2d	Phaseolus vulgaris	Canada	Almeida,R.N.D. et al., 2018 - PRJNA481030
pss551	GCF_003412595.1	11442	Pseudomonas syringae pv. syringae strain 551	Contig	PG2d	Phaseolus vulgaris	Canada	Almeida,R.N.D. et al., 2018 - PRJNA481030
pss547	GCF_003412655.1	11444	Pseudomonas syringae pv. syringae strain 547	Contig	PG2d	Phaseolus vulgaris	Canada	Almeida,R.N.D. et al., 2018 - PRJNA481030
pss544	GCF_003412695.1	11446	Pseudomonas syringae pv. syringae strain 544	Contig	PG2d	Phaseolus vulgaris	Canada	Almeida,R.N.D. et al., 2018 - PRJNA481030
pss543	GCF_003412715.1	11447	Pseudomonas syringae pv. syringae strain 543	Contig	PG2d	Phaseolus vulgaris	Canada	Almeida,R.N.D. et al., 2018 - PRJNA481030
pss542	GCF_003412735.1	11448	Pseudomonas syringae pv. syringae strain 542	Contig	PG2d	Phaseolus vulgaris	Canada	Almeida,R.N.D. et al., 2018 - PRJNA481030
pss541	GCF_003412765.1	11449	Pseudomonas syringae pv. syringae strain 541	Contig	PG2d	Phaseolus vulgaris	Canada	Almeida,R.N.D. et al., 2018 - PRJNA481030
pss537	GCF_003412805.1	11452	Pseudomonas syringae pv. syringae strain 537	Contig	PG2d	Phaseolus vulgaris	Canada	Almeida,R.N.D. et al., 2018 - PRJNA481030
pss536	GCF_003412845.1	11453	Pseudomonas syringae pv. syringae strain 536	Contig	PG2d	Phaseolus vulgaris	Canada	Almeida,R.N.D. et al., 2018 - PRJNA481030
pss529	GCF_003412935.1	11454	Pseudomonas syringae pv. syringae strain 529	Contig	PG2d	Phaseolus vulgaris	Canada	Almeida,R.N.D. et al., 2018 - PRJNA481030
pssICMP3688	GCF_003700375.1	11476	Pseudomonas syringae pv. syringae strain ICMP 3688	Scaffold	PG2d	Prunus dulcis	New Zealand	Dillon et al., 2019 - PRJNA292453
pssLMG5084	GCF_013416855.1	17701	Pseudomonas syringae pv. syringae strain LMG 5084	Scaffold	PG2d	Pyrus communis	United Kingdom	Rooney,W.M et al. 2019 - PRJNA543212
pssA1M3	GCF_022560185.1	17731	Pseudomonas syringae pv. syringae strain PssA1M3	Contig	PG2d	Prunus avium	Chile	Correa et al. 2022 - PRJNA750090
pssA1M25	GCF_022509985.1	17704	Pseudomonas syringae pv. syringae strain PssA1M25	Contig	PG2d	Prunus avium	Chile	Correa et al. 2022 - PRJNA750090
pssA1M163	GCF_022510045.1	17705	Pseudomonas syringae pv. syringae strain PssA1M163	Contig	PG2d	Prunus avium	Chile	Correa et al. 2022 - PRJNA750090
pssA1M129	GCF_022510065.1	17706	Pseudomonas syringae pv. syringae strain PssA1M129	Contig	PG2d	Prunus avium	Chile	Correa et al. 2022 - PRJNA750090
pssA1M140	GCF_030504425.1	20740	Pseudomonas syringae pv. syringae strain PssA1M140	Contig	PG2d	Prunus avium	Chile	Correa et al. 2022 - PRJNA750090
pssA1M197	GCF_022510105.1	17707	Pseudomonas syringae pv. syringae strain PssA1M197	Contig	PG2d	Prunus avium	Chile	Correa et al. 2022 - PRJNA750090
pssA1M198	GCF_022510135.1	17709	Pseudomonas syringae pv. syringae strain PssA1M198	Contig	PG2d	Prunus avium	Chile	Correa et al. 2022 - PRJNA750090
pssA1M200	GCF_022510125.1	17708	Pseudomonas syringae pv. syringae strain PssA1M200	Contig	PG2d	Prunus avium	Chile	Correa et al. 2022 - PRJNA750090
pssA1M201	GCF_022510165.1	17710	Pseudomonas syringae pv. syringae strain PssA1M201	Contig	PG2d	Prunus avium	Chile	Correa et al. 2022 - PRJNA750090
pssA1M211	GCF_022510205.1	17712	Pseudomonas syringae pv. syringae strain PssA1M211	Contig	PG2d	Prunus avium	Chile	Correa et al. 2022 - PRJNA750090
pssA1M208	GCF_022510185.1	17711	Pseudomonas syringae pv. syringae strain PssA1M208	Contig	PG2d	Prunus avium	Chile	Correa et al. 2022 - PRJNA750090
pssA1M242	GCF_022510225.1	17713	Pseudomonas syringae pv. syringae strain PssA1M242	Contig	PG2d	Prunus avium	Chile	Correa et al. 2022 - PRJNA750090
pssA1M244	GCF_022510265.1	17715	Pseudomonas syringae pv. syringae strain PssA1M244	Contig	PG2d	Prunus avium	Chile	Correa et al. 2022 - PRJNA750090
pssA1M249	GCF_022513665.1	17718	Pseudomonas syringae pv. syringae strain PssA1M249	Contig	PG2d	Prunus avium	Chile	Correa et al. 2022 - PRJNA750090
pssA1M250	GCF_022513725.1	17721	Pseudomonas syringae pv. syringae strain PssA1M250	Contig	PG2d	Prunus avium	Chile	Correa et al. 2022 - PRJNA750090
pssA1M252	GCF_022513685.1	17719	Pseudomonas syringae pv. syringae strain PssA1M252	Contig	PG2d	Prunus avium	Chile	Correa et al. 2022 - PRJNA750090
pssA1M253	GCF_022513735.1	17722	Pseudomonas syringae pv. syringae strain PssA1M253	Contig	PG2d	Prunus avium	Chile	Correa et al. 2022 - PRJNA750090
pssA1M254	GCF_022513705.1	17720	Pseudomonas syringae pv. syringae strain PssA1M254	Contig	PG2d	Prunus avium	Chile	Correa et al. 2022 - PRJNA750090
pssA1M258	GCF_022513765.1	17723	Pseudomonas syringae pv. syringae strain PssA1M258	Contig	PG2d	Prunus avium	Chile	Correa et al. 2022 - PRJNA750090
pssA1M259	GCF_022510285.1	17716	Pseudomonas syringae pv. syringae strain PssA1M259	Contig	PG2d	Prunus avium	Chile	Correa et al. 2022 - PRJNA750090
pssA1M262	GCF_022510235.1	17714	Pseudomonas syringae pv. syringae strain PssA1M262	Contig	PG2d	Prunus avium	Chile	Correa et al. 2022 - PRJNA750090
pssA1M263	GCF_022510305.1	17717	Pseudomonas syringae pv. syringae strain PssA1M263	Contig	PG2d	Prunus avium	Chile	Correa et al. 2022 - PRJNA750090
pssA1M266	GCF_022513815.1	17726	Pseudomonas syringae pv. syringae strain PssA1M266	Contig	PG2d	Prunus avium	Chile	Correa et al. 2022 - PRJNA750090
pssA1M265	GCF_022513785.1	17724	Pseudomonas syringae pv. syringae strain PssA1M265	Contig	PG2d	Prunus avium	Chile	Correa et al. 2022 - PRJNA750090
pssA1M271	GCF_022513805.1	17725	Pseudomonas syringae pv. syringae strain PssA1M271	Contig	PG2d	Prunus avium	Chile	Correa et al. 2022 - PRJNA750090
pssA1M273	GCF_022513845.1	17727	Pseudomonas syringae pv. syringae strain PssA1M273	Contig	PG2d	Prunus avium	Chile	Correa et al. 2022 - PRJNA750090
pssA1M274	GCF_022513865.1	17728	Pseudomonas syringae pv. syringae strain PssA1M274	Contig	PG2d	Prunus avium	Chile	Correa et al. 2022 - PRJNA750090
pssA1M275	GCF_022513885.1	17729	Pseudomonas syringae pv. syringae strain PssA1M275	Contig	PG2d	Prunus avium	Chile	Correa et al. 2022 - PRJNA750090
pssA1M276	GCF_022513905.1	17730	Pseudomonas syringae pv. syringae strain PssA1M276	Contig	PG2d	Prunus avium	Chile	Correa et al. 2022 - PRJNA750090
pss9644	GCF_023277945.1	17750	Pseudomonas syringae pv. syringae strain Pss9644	Complete	PG2d	Prunus avium	United Kingdom	Vadillo‐Dieguez et al., 2024 - PRJNA587608
pssHO7	GCF_029383205.1	20736	Pseudomonas syringae pv. syringae strain HO7	Contig	PG2d	Prunus avium	Chile	Correa et al. 2022 - PRJNA750090
pssS2_2	GCF_029383215.1	20738	Pseudomonas syringae pv. syringae strain S2_2	Contig	PG2d	Prunus avium	Chile	Correa et al. 2022 - PRJNA750090
pss9298.1	GCF_029383285.1	20737	Pseudomonas syringae pv. syringae strain 9298.1	Contig	PG2d	Prunus avium	Chile	Correa et al. 2022 - PRJNA750090
pss11116B1	GCF_029383325.1	20734	Pseudomonas syringae pv. syringae strain 11116B1	Contig	PG2d	Prunus avium	Chile	Correa et al. 2022 - PRJNA750090
pssB48	GCF_030035225.1	3785	Pseudomonas syringae pv. syringae strain B48	Complete	PG2d	Prunus persica	USA	Baltrus, 2023 - PRJNA971231
pssCFBP4215	GCF_900235825.1	6752	Pseudomonas syringae pv. syringae isolate CFBP4215	Complete	PG2d	Prunus avium	Germany	Blom,J., 2017 - PRJEB23287
pssCFBP2118	GCF_900235865.1	5951	Pseudomonas syringae pv. syringae isolate CFBP2118	Complete	PG2d	Prunus cerasus	Germany	Blom,J., 2017 - PRJEB23287
psyUB303	GCF_000452565.1	12214	Pseudomonas syringae UB303	Complete	PG2d	lake water	United Kingdom	Baltrus et al., 2014 - PRJNA211415
psyUSA011	GCF_000452525.3	12213	Pseudomonas syringae USA011	Complete	PG2d	stream water	United Kingdom	Baltrus et al., 2014 - PRJNA211418
psPA-7-1C	GCF_021605285.1	17599	Pseudomonas syringae strain PA-7-1C	Contig	PG2d	Prunus avium	United Kingdom	Hulin,M.T., 2019 - PRJNA587608
psPA-6-6H	GCF_021605545	17605	Pseudomonas syringae strain PA-6-6H	Contig	PG2d	Prunus avium	United Kingdom	Hulin,M.T., 2019 - PRJNA587608
psPA-5-9D	GCF_021605965	17607	Pseudomonas syringae strain PA-5-9D	Contig	PG2d	Prunus avium	United Kingdom	Hulin,M.T., 2019 - PRJNA587608
psPA-5-8G	GCF_021606025	17608	Pseudomonas syringae strain PA-5-8G	Contig	PG2d	Prunus avium	United Kingdom	Hulin,M.T., 2019 - PRJNA587608
psPA-5-7H	GCF_021606045	17609	Pseudomonas syringae strain PA-5-7H	Contig	PG2d	Prunus avium	United Kingdom	Hulin,M.T., 2019 - PRJNA587608
psPA-5-7A	GCF_021606065	17610	Pseudomonas syringae strain PA-5-7A	Contig	PG2d	Prunus avium	United Kingdom	Hulin,M.T., 2019 - PRJNA587608
psPA-5-7F	GCF_021606075	17611	Pseudomonas syringae strain PA-5-7F	Contig	PG2d	Prunus avium	United Kingdom	Hulin,M.T., 2019 - PRJNA587608
psPA-5-7C	GCF_021606105	17612	Pseudomonas syringae strain PA-5-7C	Contig	PG2d	Prunus avium	United Kingdom	Hulin,M.T., 2019 - PRJNA587608
psPA-5-3C	GCF_021606265	17615	Pseudomonas syringae strain PA-5-3C	Contig	PG2d	Prunus avium	United Kingdom	Hulin,M.T., 2019 - PRJNA587608
psPA-5-2G	GCF_021606285	17616	Pseudomonas syringae strain PA-5-2G	Contig	PG2d	Prunus avium	United Kingdom	Hulin,M.T., 2019 - PRJNA587608
psPA-5-2F	GCF_021606305	17617	Pseudomonas syringae strain PA-5-2F	Contig	PG2d	Prunus avium	United Kingdom	Hulin,M.T., 2019 - PRJNA587608
psPA-5-3A	GCF_021606315	17618	Pseudomonas syringae strain PA-5-3A	Contig	PG2d	Prunus avium	United Kingdom	Hulin,M.T., 2019 - PRJNA587608
psPA-5-2A	GCF_021606345	17619	Pseudomonas syringae strain PA-5-2A	Contig	PG2d	Prunus avium	United Kingdom	Hulin,M.T., 2019 - PRJNA587608
psPA-5-2C	GCF_021606355	17620	Pseudomonas syringae strain PA-5-2C	Contig	PG2d	Prunus avium	United Kingdom	Hulin,M.T., 2019 - PRJNA587608
psPA-5-1G	GCF_021606385	17621	Pseudomonas syringae strain PA-5-1G	Contig	PG2d	Prunus avium	United Kingdom	Hulin,M.T., 2019 - PRJNA587608
psPA-5-10D	GCF_021606525	17622	Pseudomonas syringae strain PA-5-10D	Contig	PG2d	Prunus avium	United Kingdom	Hulin,M.T., 2019 - PRJNA587608
psPA-5-10F	GCF_021606535	17623	Pseudomonas syringae strain PA-5-10F	Contig	PG2d	Prunus avium	United Kingdom	Hulin,M.T., 2019 - PRJNA587608
psPA-5-10A	GCF_021606565	17624	Pseudomonas syringae strain PA-5-10A	Contig	PG2d	Prunus avium	United Kingdom	Hulin,M.T., 2019 - PRJNA587608
psPA-4-8B	GCF_021606595	17625	Pseudomonas syringae strain PA-4-8B	Contig	PG2d	Prunus avium	United Kingdom	Hulin,M.T., 2019 - PRJNA587608
psPA-4-8H	GCF_021606605	17626	Pseudomonas syringae strain PA-4-8H	Contig	PG2d	Prunus avium	United Kingdom	Hulin,M.T., 2019 - PRJNA587608
psPA-4-9B	GCF_021606615	17627	Pseudomonas syringae strain PA-4-9B	Contig	PG2d	Prunus avium	United Kingdom	Hulin,M.T., 2019 - PRJNA587608
psPA-4-7C	GCF_021606705	17629	Pseudomonas syringae strain PA-4-7C	Contig	PG2d	Prunus avium	United Kingdom	Hulin,M.T., 2019 - PRJNA587608
psPA-4-5C	GCF_021606725	17630	Pseudomonas syringae strain PA-4-5C	Contig	PG2d	Prunus avium	United Kingdom	Hulin,M.T., 2019 - PRJNA587608
psPA-4-6C	GCF_021606735	17631	Pseudomonas syringae strain PA-4-6C	Contig	PG2d	Prunus avium	United Kingdom	Hulin,M.T., 2019 - PRJNA587608
psPA-4-4G	GCF_021606765	17632	Pseudomonas syringae strain PA-4-4G	Contig	PG2d	Prunus avium	United Kingdom	Hulin,M.T., 2019 - PRJNA587608
psPA-4-7B	GCF_021606785	17633	Pseudomonas syringae strain PA-4-7B	Contig	PG2d	Prunus avium	United Kingdom	Hulin,M.T., 2019 - PRJNA587608
psPA-4-4B	GCF_021606795	17634	Pseudomonas syringae strain PA-4-4B	Contig	PG2d	Prunus avium	United Kingdom	Hulin,M.T., 2019 - PRJNA587608
psPA-4-3D	GCF_021606825	17635	Pseudomonas syringae strain PA-4-3D	Contig	PG2d	Prunus avium	United Kingdom	Hulin,M.T., 2019 - PRJNA587608
psPA-4-2H	GCF_021606835	17636	Pseudomonas syringae strain PA-4-2H	Contig	PG2d	Prunus avium	United Kingdom	Hulin,M.T., 2019 - PRJNA587608
psPA-4-3H	GCF_021606865	17637	Pseudomonas syringae strain PA-4-3H	Contig	PG2d	Prunus avium	United Kingdom	Hulin,M.T., 2019 - PRJNA587608
psPA-4-2F	GCF_021606885	17638	Pseudomonas syringae strain PA-4-2F	Contig	PG2d	Prunus avium	United Kingdom	Hulin,M.T., 2019 - PRJNA587608
psPA-4-2D	GCF_021606895	17639	Pseudomonas syringae strain PA-4-2D	Contig	PG2d	Prunus avium	United Kingdom	Hulin,M.T., 2019 - PRJNA587608
psPA-4-12E	GCF_021606925	17640	Pseudomonas syringae strain PA-4-12E	Contig	PG2d	Prunus avium	United Kingdom	Hulin,M.T., 2019 - PRJNA587608
psPA-4-12H	GCF_021606945	17641	Pseudomonas syringae strain PA-4-12H	Contig	PG2d	Prunus avium	United Kingdom	Hulin,M.T., 2019 - PRJNA587608
psPA-4-11A	GCF_021606965	17642	Pseudomonas syringae strain PA-4-11A	Contig	PG2d	Prunus avium	United Kingdom	Hulin,M.T., 2019 - PRJNA587608
psPA-4-10F	GCF_021606975	17643	Pseudomonas syringae strain PA-4-10F	Contig	PG2d	Prunus avium	United Kingdom	Hulin,M.T., 2019 - PRJNA587608
psPA-4-10C	GCF_021607005	17644	Pseudomonas syringae strain PA-4-10C	Contig	PG2d	Prunus avium	United Kingdom	Hulin,M.T., 2019 - PRJNA587608
psPA-4-10A	GCF_021607025	17645	Pseudomonas syringae strain PA-4-10A	Contig	PG2d	Prunus avium	United Kingdom	Hulin,M.T., 2019 - PRJNA587608
psPA-3-3C	GCF_021608865	17657	Pseudomonas syringae strain PA-3-3C	Contig	PG2d	Prunus avium	United Kingdom	Hulin,M.T., 2019 - PRJNA587608
pssA1M264	This Study	This Study	This Study	Contig	PG2d	Prunus avium	Chile	PRJNA750090
pssA1M284	This Study	This Study	This Study	Contig	PG2d	Prunus avium	Chile	PRJNA750090
pssA1M290	This Study	This Study	This Study	Contig	PG2d	Prunus avium	Chile	PRJNA750090
pssA1M291	This Study	This Study	This Study	Contig	PG2d	Prunus avium	Chile	PRJNA750090
pssA1M307	This Study	This Study	This Study	Contig	PG2d	Prunus avium	Chile	PRJNA750090
psA1M325	This Study	This Study	This Study	Contig	PG2b	Prunus avium	Chile	PRJNA750090

## Sheet: Table S2
Table S2. Distribution of Type III Secretion System (T3SS) and Exchangeable Effector Locus (EEL) genotypes among Pseudomonas syringae pv. syringae and related isolates within the PG2 phylogenetic group. The table lists each strain analyzed, including its host, country of origin, T-PAI genotype (type III pathogenicity island), predominant EEL effector, and PopPUNK cluster assignment. Chilean isola…
Strain	Host	Country	T-PAI	EEL Efector	PopPunk cluster
pssHRI-W7872	Prunus domestica	United Kingdom	T-PAI-1	HopA	1
pss127	Prunus avium	South Africa	N.D.	HopA	1
pss126	Prunus avium	South Africa	N.D.	HopA	1
pssNZIPFR-PS7	Prunus avium	New Zealand	T-PAI-1	HopA	1
pssNZIPFR-IHC1	Prunus sp.	New Zealand	T-PAI-1	HopA	1
pss9097	Prunus avium	United Kingdom	T-PAI-1	HopA	1
pss8094A	Prunus avium	United Kingdom	T-PAI-1	HopA	1
pssICMP3688	Prunus dulcis	New Zealand	N.D.	HopA	1
pssA1M25	Prunus avium	Chile	T-PAI-1	HopA	1
pssA1M198	Prunus avium	Chile	T-PAI-1	HopA	1
pssA1M249	Prunus avium	Chile	T-PAI-1	HopA	1
pssA1M252	Prunus avium	Chile	T-PAI-1	HopA	1
pssA1M253	Prunus avium	Chile	T-PAI-1	HopA	1
pssA1M258	Prunus avium	Chile	T-PAI-1	HopA	1
pssA1M259	Prunus avium	Chile	T-PAI-1	HopA	1
pssA1M271	Prunus avium	Chile	T-PAI-1	HopA	1
pssA1M274	Prunus avium	Chile	T-PAI-1	HopA	1
pssA1M276	Prunus avium	Chile	T-PAI-1	HopA	1
pss9298.1	Prunus avium	Chile	T-PAI-1	HopA	1
pss11116B1	Prunus avium	Chile	T-PAI-1	HopA	1
pssB48	Prunus persica	USA	T-PAI-1	HopA	1
psPA-5-9D	Prunus avium	United Kingdom	T-PAI-1	HopA	1
psPA-5-10F	Prunus avium	United Kingdom	T-PAI-1	HopA	1
psPA-4-8B	Prunus avium	United Kingdom	T-PAI-1	HopA	1
psPA-4-5C	Prunus avium	United Kingdom	T-PAI-1	HopA	1
psPA-4-6C	Prunus avium	United Kingdom	T-PAI-1	HopA	1
psPA-4-4B	Prunus avium	United Kingdom	T-PAI-1	HopA	1
psPA-4-3D	Prunus avium	United Kingdom	T-PAI-1	HopA	1
psPA-4-2H	Prunus avium	United Kingdom	T-PAI-1	HopA	1
psPA-4-3H	Prunus avium	United Kingdom	T-PAI-1	HopA	1
psPA-4-2F	Prunus avium	United Kingdom	T-PAI-1	HopA	1
psPA-4-2D	Prunus avium	United Kingdom	T-PAI-1	HopA	1
psPA-4-10F	Prunus avium	United Kingdom	T-PAI-1	HopA	1
psPA-4-10A	Prunus avium	United Kingdom	T-PAI-1	HopA	1
psPA-3-3C	Prunus avium	United Kingdom	T-PAI-1	HopA	1
pssA1M284	Prunus avium	Chile	T-PAI-1	HopA	1
pssA1M290	Prunus avium	Chile	T-PAI-1	HopA	1
pss9654	Prunus domestica	United Kingdom	T-PAI-3	HopA	2
psPA-5-7F	Prunus avium	United Kingdom	T-PAI-3	HopA	2
psPA-5-2A	Prunus avium	United Kingdom	T-PAI-3	HopA	2
psPA-5-2C	Prunus avium	United Kingdom	T-PAI-3	HopA	2
psPA-5-1G	Prunus avium	United Kingdom	T-PAI-3	HopA	2
psPA-5-10D	Prunus avium	United Kingdom	T-PAI-3	HopA	2
psPA-5-10A	Prunus avium	United Kingdom	T-PAI-3	HopA	2
psPA-4-8H	Prunus avium	United Kingdom	T-PAI-3	HopA	2
psPA-4-7C	Prunus avium	United Kingdom	T-PAI-3	HopA	2
psPA-4-4G	Prunus avium	United Kingdom	T-PAI-3	HopA	2
psPA-4-12E	Prunus avium	United Kingdom	T-PAI-3	HopA	2
psPA-4-12H	Prunus avium	United Kingdom	T-PAI-3	HopA	2
psPA-4-10C	Prunus avium	United Kingdom	T-PAI-3	HopA	2
pss5275	Prunus avium	United Kingdom	T-PAI-3	HopA	3
pssA1M200	Prunus avium	Chile	T-PAI-3	HopA	3
pssA1M211	Prunus avium	Chile	T-PAI-3	HopA	3
pssA1M242	Prunus avium	Chile	T-PAI-3	HopA	3
pssA1M266	Prunus avium	Chile	T-PAI-3	HopA	3
pssA1M273	Prunus avium	Chile	T-PAI-3	HopA	3
pssA1M275	Prunus avium	Chile	T-PAI-3	HopA	3
pssA1M264	Prunus avium	Chile	T-PAI-3	HopA	3
pssA1M307	Prunus avium	Chile	T-PAI-3	HopA	3
pssB72a	Phaseolus vulgaris	- - -	T-PAI-1	HopBP/HopZ	4
pss2675C	Abelmoschus esculentus	Kenya	N.D.	HopBP/HopZ	4
pss2682C	Phaseolus vulgaris	Lesotho	T-PAI-1	HoB-like	4
pss552	Phaseolus vulgaris	Canada	T-PAI-3	HoB-like	4
pss547	Phaseolus vulgaris	Canada	T-PAI-1	HopBP/HopZ	4
psyUSA011	stream water	United Kingdom	T-PAI-3	HoB-like	4
psPA-6-6H	Prunus avium	United Kingdom	T-PAI-3	HopA	5
psPA-5-2F	Prunus avium	United Kingdom	T-PAI-3	HopA	5
psPA-5-3A	Prunus avium	United Kingdom	T-PAI-3	HopA	5
psPA-4-9B	Prunus avium	United Kingdom	T-PAI-3	HopA	5
psPA-4-7B	Prunus avium	United Kingdom	T-PAI-3	HopA	5
psPA-4-11A	Prunus avium	United Kingdom	T-PAI-3	HopA	5
pssA1M254	Prunus avium	Chile	T-PAI-1	HoB-like	6
pssHRI-W7924	Prunus cerasus	United Kingdom	T-PAI-1	HoB-like	6
pssA1M197	Prunus avium	Chile	T-PAI-1	HoB-like	6
pssA1M208	Prunus avium	Chile	T-PAI-3	HoB-like	6
pssS2_2	Prunus avium	Chile	T-PAI-3	HopBP/HopZ	6
pssCFBP2118	Prunus cerasus	Germany	T-PAI-3	HopA	7
psPA-5-7H	Prunus avium	United Kingdom	T-PAI-3	HopA	7
psPA-5-7C	Prunus avium	United Kingdom	T-PAI-3	HopA	7
psPA-5-3C	Prunus avium	United Kingdom	T-PAI-3	HopA	7
psPA-5-2G	Prunus avium	United Kingdom	T-PAI-3	HopA	7
pss542	Phaseolus vulgaris	Canada	T-PAI-3	HopA	8
pss541	Phaseolus vulgaris	Canada	N.D.	HopA	8
pss537	Phaseolus vulgaris	Canada	N.D.	HopBP/HopZ	8
pss536	Phaseolus vulgaris	Canada	N.D.	HopA	8
pss2676C	Phaseolus vulgaris	Lesotho	T-PAI-1	HopBP/HopZ	9
pss544	Phaseolus vulgaris	Canada	N.D.	HopBP/HopZ	9
pss543	Phaseolus vulgaris	Canada	N.D.	HopBP/HopZ	9
pss529	Phaseolus vulgaris	Canada	N.D.	HopBP/HopZ	9
pssB301D-R	Pyrus communis	United Kingdom	T-PAI-1	HopA	10
pssB301D	Pyrus communis	United Kingdom	T-PAI-1	HopA	10
pssLMG5084	Pyrus communis	United Kingdom	T-PAI-1	HopA	10
pssA1M244	Prunus avium	Chile	T-PAI-1	HoB-like	11
pssA1M250	Prunus avium	Chile	T-PAI-1	HoB-like	11
pssA1M263	Prunus avium	Chile	T-PAI-1	HoB-like	11
pssA1M201	Prunus avium	Chile	T-PAI-1	HoB-like	12
pssA1M262	Prunus avium	Chile	T-PAI-1	HopA	12
psyUB303	lake water	United Kingdom	T-PAI-1	HoB-like	12
pssA1M3	Prunus avium	Chile	T-PAI-2	HopA	13
pssA1M163	Prunus avium	Chile	T-PAI-2	HopA	13
pssA1M265	Prunus avium	Chile	T-PAI-2	HopA	13
pss551	Phaseolus vulgaris	Canada	T-PAI-1	HopBP/HopZ	14
pssCFBP4215	Prunus avium	Germany	T-PAI-1	HopA	14
pssA1M291	Prunus avium	Chile	T-PAI-1	HoB-like	14
pss2340	Pyrus communis	Hungary	T-PAI-1	HoB-like	15
pss2339	Prunus avium	Hungary	T-PAI-1	HoB-like	15
pssHO7	Prunus avium	Chile	T-PAI-1	HoB-like	15
pssA1M129	Prunus avium	Chile	T-PAI-1	HopBP/HopZ	16
pssA1M140	Prunus avium	Chile	T-PAI-1	HopBP/HopZ	16
pss9644	Prunus avium	United Kingdom	T-PAI-1	HopA	17
psPA-7-1C	Prunus avium	United Kingdom	T-PAI-1	HopA	17
psPA-5-8G	Prunus avium	United Kingdom	T-PAI-3	HopA	18
psPA-5-7A	Prunus avium	United Kingdom	T-PAI-3	HopA	18

## Sheet: Table S3
Table S3. Comparative distribution of virulence, toxin, and copper-resistance genes among Pseudomonas syringae phylogenetic groups PG2a–PG2d. The heatmap summarizes the presence (colored cells) or absence (white cells) of major pathogenicity determinants across representative genomes of each subgroup. Rows correspond to gene clusters and individual virulence factors, including secretion-system co…
		PG2a				PG2b																	PG2c		PG2d
		psyUMAF0158	psyCit7	psyCAS02	psA1M246	pisiPP1	psBIMB-268	pssHS191	psyMUP17	psyMUP20	psyMUP32	psyCC440	psyCC457	psyKF529	psatroLMG5095	psy33	psySusan2139	psySusan762	psyU643	pslapsATCC10859	psA1M171	psA1M325	conge508	congelTLP2	pss9097	psyUB303	psyUSA011	pssCFBP2118	pssCFBP4215	pssB301D	pssB48	pssB728a	Pss9644	pssA1M25	PssA1M198	PssA1M249	PssA1M252	PssA1M253	PssA1M258	PssA1M259	PssA1M271	PssA1M274	PssA1M276	pssA1M284	pssA1M290	pss92981	pss11116B1	PssA1M200	PssA1M211
Clusters	hrp/hrc pathogenicity cluster
	Syringomycin cluster
	Syringopeptin cluster
	Syringolin biosynthesis cluster
	Mangotoxin biosynthesis - mboABCDE
	Mangotoxin biosynthesis regulation - mgoABCD
	cusCBA																																										*	*	*		*
	copABCD
	cueAR
Type III effectors	AvrE
	HopM
	HopAA
	HopA
	HoB-like
	HopBP/HopZ
	AvrB
	AvrPto
	AvrRpm
	HopAB-AvrPtoB
	HopAC
	HopAE/HopW
	HopAF
	HopAG
	HopAH
	HopAI
	HopAJ
	HopAK
	HopAL
	hopAN
	hopAP
	HopAR/AvrPphB
	HopAY
	HopAW
	HopAX
	HopAZ
	HopBC
	HopBE
	HopBK
	HopBN
	HopBO
	HopH
	HopI
	HopJ
	HopL
	HopX
	Ice nucleation protein (inaZ)
	tryptophan 2-monooxygenase (iaaM)
	amidase family protein (iaaH)
[truncated: 22 more columns]
